# Supplementary material for: Laboratory evidence on the vector competence of European field-captured Culex theileri for circulating West Nile virus lineages 1 and 2
Source: Parasit Vectors. 2025 Apr 5;18:132. doi: 10.1186/s13071-025-06763-6 (PMC11971848; doi:10.1186/s13071-025-06763-6)
Supplement: Supplementary file 1 — Additional file 1: Table S1. Number of viral copies in the body and the head (log10 transformed), PFUs/ml in saliva (log10 transformed), positivity of the saliva, and lineage of WNV exposed for each sample. [file 13071_2025_6763_MOESM1_ESM.xlsx]

## Sheet: Table S1
Sample	Saliva	Lineage	Log10_Copies_Body	Log10_Copies_Head	Log10_Saliva_PFUs_mL
STHE-WNV1 - 1	Positive	WNV-1	7.0658	6.08128	1.93
STHE-WNV1 - 2	Negative	WNV-1	7.20126	6.31592	-
STHE-WNV1 - 3	Negative	WNV-1	7.26415	6.03532	-
STHE-WNV1 - 4	Positive	WNV-1	7.86889	6.24819	2.3
STHE-WNV1 - 5	Positive	WNV-1	6.88437	6.25302	2.3
STHE-WNV1 - 6	Positive	WNV-1	7.38994	5.91921	4.36
STHE-WNV1 - 7	Negative	WNV-1	7.38268	5.89018	-
STHE-WNV1 - 8	Negative	WNV-1	6.28205	3.84615	-
STHE-WNV1 - 9	Positive	WNV-1	7.0924	5.49831	1.76
STHE-WNV1 - 10	Positive	WNV-1	6.47073	5.65554	4.11
STHE-WNV1 - 11	Negative	WNV-1	6.21916	5.11611	-
STHE-WNV1 - 12	Positive	WNV-1	7.14562	6.79487	3.76
STHE-WNV1 - 13	Negative	WNV-1	7.12385	5.13546	-
STHE-WNV1 - 14	Positive	WNV-1	7.08999	6.26512	2.6
STHE-WNV1 - 15	Negative	WNV-1	7.12385	6.09821	-
STHE-WNV1 - 16	Negative	WNV-1	6.79245	4.11224	-
STHE-WNV1 - 17	Negative	WNV-1	6.56749	3.93082	-
STHE-WNV1 - 18	Positive	WNV-1	7.48186	5.99661	4.66
STHE-WNV2 - 1	Positive	WNV-2	6.73924	6.07644	1.76
STHE-WNV2 - 4	Negative	WNV-2	7.08031	5.36284	-
STHE-WNV2 - 5	Positive	WNV-2	7.42138	5.97242	2.06
STHE-WNV2 - 6	Negative	WNV-2	6.94243	4.62264	-
STHE-WNV2 - 7	Negative	WNV-2	7.16497	5.85631	-
STHE-WNV2 - 8	Negative	WNV-2	6.99081	5.58055	-
STHE-WNV2 - 9	Negative	WNV-2	6.98839	5.21287	-
STHE-WNV2 - 10	Negative	WNV-2	6.85293	5.5225	-
STHE-WNV2 - 11	Positive	WNV-2	7.82051	6.90614	4.23
STHE-WNV2 - 12	Negative	WNV-2	3.72521	3.5462	-
STHE-WNV2 - 13	Negative	WNV-2	6.70053	4.88631	-
STHE-WNV2 - 14	Positive	WNV-2	6.45864	5.82487	2.15
STHE-WNV2 - 15	Negative	WNV-2	6.77794	5.77165	-
STHE-WNV2 - 16	Negative	WNV-2	6.52879	5.48379	-
STHE-WNV2 - 17	Positive	WNV-2	6.98113	6.45622	2.15
STHE-WNV2 - 18	Negative	WNV-2	7.34398	5.60232	-
STHE-WNV2 - 19	Negative	WNV-2	6.71746	5.35559	-
STHE-WNV2 - 20	Negative	WNV-2	4.59119	-	-
STHE-WNV2 - 21	Negative	WNV-2	4.01064	-	-
STHE-WNV2 - 22	Positive	WNV-2	7.76488	7.40687	4.23
STHE-WNV2 - 23	Negative	WNV-2	6.85293	5.33624	-
STHE-WNV2 - 24	Negative	WNV-2	6.8626	5.70876	-
STHE-WNV2 - 25	Negative	WNV-2	6.69569	5.11853	-
STHE-WNV1 - 19	Negative	WNV-1	6.58926	5.83454	-
STHE-WNV1 - 20	Negative	WNV-1	6.21432	5.52975	-
STHE-WNV1 - 21	Positive	WNV-1	7.02225	6.41509	4.71
STHE-WNV1 - 22	Negative	WNV-1	6.81664	5.68215	-
STHE-WNV1 - 23	Negative	WNV-1	6.27963	5.89018	-
STHE-WNV1 - 24	Negative	WNV-1	7.43348	4.75085	-
STHE-WNV1 - 25	Positive	WNV-1	6.99806	6.05467	2.46
STHE-WNV1 - 26	Positive	WNV-1	7.16014	5.98452	1.76
STHE-WNV1 - 27	Positive	WNV-1	6.9642	6.97146	1.93
STHE-WNV1 - 28	Positive	WNV-1	7.08999	6.5312	1.93
STHE-WNV1 - 29	Positive	WNV-1	7.53266	6.26754	3.82
STHE-WNV1 - 30	Negative	WNV-1	6.77794	5.81519	-
STHE-WNV2 - 26	Positive	WNV-2	7.2956	7.39236	1.93
STHE-WNV2 - 27	Positive	WNV-2	6.8118	7.3343	1.76
STHE-WNV2 - 28	Negative	WNV-2	3.08176	3.17852	-
STHE-WNV2 - 29	Negative	WNV-2	7.15046	6.12966	-
STHE-WNV2 - 30	Negative	WNV-2	7.28834	5.96275	-
STHE-WNV2 - 31	Negative	WNV-2	7.69715	6.19013	-
STHE-WNV2 - 32	Negative	WNV-2	5.83938	3.82196	-
STHE-WNV2 - 33	Positive	WNV-2	7.12385	5.81035	1.46
STHE-WNV2 - 34	Positive	WNV-2	7.50847	6.76343	1.76
STHE-WNV2 - 35	Negative	WNV-2	4.7194	3.77358	-
STHE-WNV2 - 36	Negative	WNV-2	4.53556	3.23174	-
STHE-WNV2 - 38	Negative	WNV-2	7.52056	5.54185	-
STHE-WNV2 - 39	Positive	WNV-2	7.71408	6.27963	3.9
STHE-WNV2 - 40	Positive	WNV-2	7.38994	5.76923	2.46
STHE-WNV2 - 41	Negative	WNV-2	7.40687	6.11998	-
